# Supplementary material for: The Role of Regulatory CD4 T Cells in Maintaining Tolerance in a Mouse Model of Autoimmune Hepatitis
Source: PLoS One. 2015 Nov 24;10(11):e0143715. doi: 10.1371/journal.pone.0143715 (PMC4658037; doi:10.1371/journal.pone.0143715)
Supplement: S1 Dataset — (XLSX) [file pone.0143715.s001.xlsx]

## Sheet: Figure 1A,B
Figure 1A		liver						spleen
x10^6 CD4+ T cells		Day 0	Day 6	Day 9	Day 12	Day 15		Day 0	Day 6	Day 9	Day 12	Day 15
		1.49	2.62	1.03	2.49	0.92		23.81	16.97	3.91	6.32	5.84
		0.43	1.99	2.59	2.07	0.66		8.59	7.32	1.09	10.75	9.49
		0.32	2.62	2.06	1.53	0.97		9.41	12.2	17.92	12.35	13
		0.27	1.69	1.66	1.38	1.5		15.47	11.85	9.35	9.3	5.88
		0.46	2.89	3.22	1.67			19.75		6.62	11.82
		0.43	2.39	2.58	1.14			9.23		22.21	11.28
		0.58	1.16	2.43				7.3		14.46
			1.82	0.71						7.64
				2.93
				2.62
				1.27
				0.41
				1.32
				0.96
				1
				2.29
				2.53
				2.32
				4.79
				6.05
				3.91
				3.43
				3.4
				4.99
				3.62
	mean	0.568571	2.1475	2.5648	1.71333	1.0125		13.3657	12.085	10.4	10.3033	8.5525
	SEM	0.158135	0.205858	0.28235	0.200477	0.176133		2.42321	1.9714	2.55061	0.903994	1.7117
Figure 1B		liver						spleen
x10^6 CD4+CD25+Foxp3+ T cells		Day 0	Day 6	Day 9	Day 12	Day 15		Day 0	Day 6	Day 9	Day 12	Day 15
		0.02	0.19	0.07	0.15	0.04		1.31	1.2	0.11	0.43	0.4
		0.01	0.12	0.37	0.1	0.02		0.41	0.69	0.08	0.85	0.95
		0	0.11	0.2	0.07	0.01		0.75	1.32	1.4	1.23	0.9
		0.01	0.11	0.14	0.05	0.02		1.14	1.39	1	0.58	0.53
			0.08	0.02	0.03					0.37	0.77
			0.09	0.08	0.02					1.62	0.74
			0.03	0.09						1.59
			0.04	0.13						0.59
				0.06
				0.08
				0.06
				0.1
				0.1
				0.08
				0.08
				0.06
				0.08
				0.05
	mean	0.01	0.09625	0.102778	0.07	0.0225		0.9025	1.15	0.845	0.766667	0.695
	SEM	0.00408248	0.0177218	0.0182539	0.0198326	0.00629153		0.201717	0.158272	0.227714	0.111136	0.1358
