# Supplementary material for: The Role of Regulatory CD4 T Cells in Maintaining Tolerance in a Mouse Model of Autoimmune Hepatitis
Source: PLoS One. 2015 Nov 24;10(11):e0143715. doi: 10.1371/journal.pone.0143715 (PMC4658037; doi:10.1371/journal.pone.0143715)
Supplement: S2 Dataset — (XLSX) [file pone.0143715.s002.xlsx]

## Sheet: Figure 2B
% proliferation
	naive CD4 T cells	Control-Treg	Liver-Treg
experiment 1_1	113.59	74.32	60.71
experiment 1_2	87.25	73.64
experiment 1_3	101.05	60.02	38.38
experiment 1_4	94.49	61.4
experiment 2_1	140.09	92.56	62.04
experiment 2_2	122.38	71.45
experiment 2_3	117.28	80.05
experiment 3_1	96.99	105.01	77.8
experiment 3_2	91.99	103.62	76.74
median	101.05	74.32	62.04
mean	107.234	80.23	63.134

## Sheet: Figure 2C
% of CD4+CD25+Foxp3+ T cells		CD103	Nrp1	PD-1	CD62L	CTLA4	HELIOS	GITR	ICOS
	Liver 1	30.1	99.7	37.7	9.89	82.6	83.4	96.2	68.8
	Liver 2	20.6	99.3	31.9	14.4	85.8	75.8	91.7	54.1
	Liver 3	20.6	100	32.1	23.1	77.9	86.3	99	59
	Liver 4	19.9	99.6	37.1	14.8	90.2	78.9	95.9	53.6
	mean	22.8	99.65	34.7	15.5475	84.125	81.1	95.7	58.875
	SD	4.87784	0.288675	3.12836	5.50524	5.18933	4.66405	3.00998	7.05095
% of CD4+CD25+Foxp3+ T cells		CD103	Nrp1	PD-1	CD62L	CTLA4	HELIOS	GITR	ICOS
	spleen 1	4.19	96.4	21.4	81.2	45.6	69.9	99.3	13.4
	spleen 2	6.06	98.9	22.5	81.1	52.6	71.9	99.5	14.3
	spleen 3	5.38	97.7	23.9	81.5	39.1	63.1	99.2	10.7
	spleen 4	6.92	99.2	23.9	83.1	47.3	68.7	99.7	13.1
	mean	5.6375	98.05	22.925	81.725	46.15	68.4	99.425	12.875
	SD	1.15252	1.27671	1.21209	0.932291	5.56567	3.77183	0.221736	1.53704
