# Supplementary material for: The Role of Regulatory CD4 T Cells in Maintaining Tolerance in a Mouse Model of Autoimmune Hepatitis
Source: PLoS One. 2015 Nov 24;10(11):e0143715. doi: 10.1371/journal.pone.0143715 (PMC4658037; doi:10.1371/journal.pone.0143715)
Supplement: S3 Dataset — (XLSX) [file pone.0143715.s003.xlsx]

## Sheet: Figure 3B,C
ALT (U/L)		PBS				DT
	mouse 1	60			mouse 1	3246
	mouse 2	504			mouse 2	4374
	mouse 3	190			mouse 3	3166
	mouse 4	23			mouse 4	5575
	mouse 5	278			mouse 5	4605
					mouse 6	1173
	mean	211			mean	3689.83
	SEM	86.2914			SEM	623.573
Bilirubin (mg/dl)		PBS				DT
	mouse 1	0.11			mouse 1	1.01
	mouse 2	0.09			mouse 2	1.5
	mouse 3	0.09			mouse 3	1.27
	mouse 4	0.07			mouse 4	0.79
	mouse 5	0.09			mouse 5	1.25
					mouse 6	0.13
	mean	0.09			mean	0.991667
	SEM	0.00632456			SEM	0.198837

## Sheet: Figure 3D
x10^6 CD8+Vα2+ T cells		PBS				DT
	liver 1	5.486			liver 1	10.224
	liver 2	1.449			liver 2	12.42
	liver 3	1.7825			liver 3	11.9823
	liver 4	5.6			liver 4	10.9275
	liver 5	3.9572			liver 5	8.15
	liver 6	2.4179			liver 6	8.5434
					liver 7	4.4086
	mean	3.44877			mean	9.52225
	SD	1.83711			SD	2.76606
	spleen 1	4.982			spleen 1	3.038
	spleen 2	6.0515			spleen 2	7.49
	spleen 3	6.552			spleen 3	2.70875
	spleen 4	3.05			spleen 4	2.13675
	spleen 5	12.3437			spleen 5	1.95
	spleen 6	11.3704			spleen 6	11.413
					spleen 7	4.9665
	mean	7.3916			mean	4.81471
	SD	3.67452			SD	3.50446

## Sheet: Figure 3E
% IFN-γ of CD8+Vα2+ T cells		PBS					DT
		SIINFEKL	medium				SIINFEKL	medium
	liver 1	7.1	2.2			liver 1	31.95	4.15
	liver 2	10.75	4.1			liver 2	33	4.85
	liver 3	25.4	6.6			liver 3	37.5	8.6
	liver 4	23.2	1.1			liver 4	58.7	9.8
	liver 5	17.66	0.8			liver 5	39.65	0.75
	liver 6	12.41				liver 6	34.03	2.1
						liver 7	27.58	1.54
	mean	16.0867	2.96			mean	37.4871	4.54143
	SD	7.24667	2.41102			SD	10.1288	3.50516
	spleen 1	7.9	2.6			spleen 1	22.9	8.5
	spleen 2	12.55	3			spleen 2	30.55	26.25
	spleen 3	41.5	2.5			spleen 3	44.4	2.4
	spleen 4	16.6	0.35			spleen 4	40.6	2.6
	spleen 5	11.89	0.42			spleen 5	19.55	0.35
	spleen 6	9.1	0.49			spleen 6	22.73	0.88
						spleen 7	17.15	0.9
	mean	16.59	1.56			mean	28.2686	5.98286
	SD	12.5741	1.26075			SD	10.6194	9.35394

## Sheet: Figure 3 F
specific lysis (%)		PBS			DT
	liver 1	20.31		liver 1	57.04
	liver 2	11.72		liver 2	28.7
	liver 3	22.42		liver 3	47.8
	liver 4	20.49		liver 4	66.47
	liver 5	12.42		liver 5	51.43
	mean	17.472			50.288
	SD	5.00633			13.973
	spleen 1	3.17		spleen 1	16.31
	spleen 2	1.2		spleen 2	14.26
	spleen 3	23.97		spleen 3	57.57
	spleen 4	23.63		spleen 4	30.4
	spleen 5	16.96		spleen 5	44.25
	mean	13.786			32.558
	SD	5.00633			5.00633
