# Supplementary material for: The Role of Regulatory CD4 T Cells in Maintaining Tolerance in a Mouse Model of Autoimmune Hepatitis
Source: PLoS One. 2015 Nov 24;10(11):e0143715. doi: 10.1371/journal.pone.0143715 (PMC4658037; doi:10.1371/journal.pone.0143715)
Supplement: S4 Dataset — (XLSX) [file pone.0143715.s004.xlsx]

## Sheet: Figure 4A,B,C,D
Figure 4A		d0	d5	d21	d26
ALT (U/L)
d0, d21 T-cell transfer	mouse 1	41.9	847	29.3	32.1
	mouse 2	46.8	34.6	25.3	26
	mouse 3	26.5	730	28.3	29.5
	mouse 4	20	716	44	33
	mouse 5	28	590	48	41
	mouse 6	28	1224	51	48
	mean	31.8667	690.267	37.65	34.9333
	SEM	4.1761	158.286	4.60194	3.30975
Figure 4B		d0	d5	d21	d26
ALT (U/L)
d0, d21 T-cell transfer	mouse 1	39.2	2420	193.5	93.5
d0 Treg-depletion	mouse 2	35.6	1585	1226.7	103.4
	mouse 3	34.3	3095	76.8	41
	mouse 4	36	802	60	55
	mouse 5	30	42	93	37
	mouse 6	34	2278	48	30
	mouse 7	45	818	76
	mean	36.3	1577.14	253.429	59.9833
	SEM	1.78392	409.395	163.218	12.6765
Figure 4C		d0	d5	d21	d26
ALT (U/L)
d0, d21 T-cell transfer	mouse 1	31.8	1426	32.5	322.2
d21 Treg-depletion	mouse 2	30.7	1439	28.8	40.7
	mouse 3	29	815	32.7	43.3
	mouse 4	32	879	61	197
	mouse 5	34	452	53	76
	mouse 6	52	609	69	82
	mouse 7	36	890	50	42
	mean	35.0714	930	46.7143	114.743
	SEM	2.94673	142.599	5.9169	40.313
Figure 4D		d0	d5	d21	d26
ALT (U/L)
	mouse 1	43.3	43.2	31.6
d0, d21 Treg-depletion	mouse 2	38.5	60	27.9
	mouse 3	39.5	40.1	35.1
	mouse 4	30	66	55	45
	mouse 5	40	45	52	61
	mouse 6	32	52	60	97
	mouse 7	28	42	70	40
	mean	35.9	49.7571	47.3714	60.75
	SEM	2.20238	3.75702	6.03485	12.8865

## Sheet: Figure 4E,F
Figure 4E		d0, d21 T-cell transfer	d0, d21 T-cell transfer	d0, d21 T-cell transfer
number of CD3+ T cells/visual field			d0 Treg-depletion	d21 Treg-depletion	d0, d21 Treg-depletion
	mouse 1	14.3	48	69.2	19.9
	mouse 2	18.4	49.6	21.6	19.1
	mouse 3	12.2	71.5	20.5	15.6
	mouse 4	21.3	24.8	64	15.3
	mouse 5	18.8	36.1	55.3	23.1
	mouse 6	11.6	43.7	56	9.7
	mouse 7			29.6	19
	mean	16.1	45.6167	45.1714	17.3857
	median	16.35	45.85	55.3	19
Figure 4F		d0, d21 T-cell transfer	d0, d21 T-cell transfer	d0, d21 T-cell transfer
ALT (U/L)			d0 Treg-depletion	d21 Treg-depletion	d0, d21 Treg-depletion
	mouse 1	32.1	93.5	322.2	45
	mouse 2	26	103.4	40.7	61
	mouse 3	29.5	41	43.3	97
	mouse 4	33	55	197	40
	mouse 5	41	37	76	23.1
	mouse 6	48	30	82
	mouse 7			42
	mean	34.9333	59.9833	114.743	53.22
	median	32.55	48	76	45
